# Supplementary material for: Perception and Experience of Transcultural Care of Stakeholders and Health Service Users with a Migrant Background: A Qualitative Study
Source: Int J Environ Res Public Health. 2021 Oct 7;18(19):10503. doi: 10.3390/ijerph181910503 (PMC8508346; doi:10.3390/ijerph181910503)
Supplement: Supplementary file 1 [file ijerph-18-10503-s001.zip]

Archive with 1 entries (1 files):
- ijerph-1387977-supplementary.pdf
